# Supplementary material for: Butyrate and Metformin Affect Energy Metabolism Independently of the Metabolic Phenotype in the Tumor Therapy Model
Source: Biomolecules. 2021 Dec 4;11(12):1831. doi: 10.3390/biom11121831 (PMC8699353; doi:10.3390/biom11121831)
Supplement: Supplementary file 1 [file biomolecules-11-01831-s001.zip]

Archive with 1 entries (1 files):
- biomolecules-1446958-supplementary.pdf
